# Supplementary material for: Distributional consequences of including survivor costs in economic evaluations
Source: Health Econ. 2021 Jul 30;30(10):2606–13. doi: 10.1002/hec.4401 (PMC9292358; doi:10.1002/hec.4401)
Supplement: Supplementary file 2 — Supplementry Material S2 [file HEC-30-2606-s002.xlsx]

## Sheet: Description
	Supplementary material 2
	This file contains predictions by age and educational attainment that can be used to calculate non-medical consumption for use in economic evaluations. All costs are in 2017 price level.
	Tab "Predictions"
	Contains predictions of consumption, denoted hh equiv in eq. 3 main manuscript, and probability of a household having more than one adult by age and educational attainment.
	Columns B to D contains predictions of consumption (household equivalent) by age; B contains the lowest educated, C the middle, and D the highest educated. Columns E to G contains the prediction for a household having more than one adult in the household with predictions for the lowest educated in Column E, middle in F , and highest in column G.
	The predictions can be used to calcualte non-medical consumption by age and educational attainment adjusted for household size as in eq. 3 in the manuscript.
	nmc(age,edu)= p(adults in hhs>1|age,edu)×hh equiv(age,edu)×0.5 + (1-p[adults in hhs>1│age,edu])×hh equiv(age,edu)
	For a given age and educational attainment the term "p(adults in hhs>1|age,edu)" is replaced with one from the provided predictions (columns E to G) and the term "hh equiv(age,edu) is replaced with the matching age and educational match from column B to D in the prediction tab.

## Sheet: Predictions
age	consumption_low	consumption_medium	consumption_high	P(hhs>1)_low	P(hhs>1)_medium	P(hhs>1)_high
25	11521.6	12855.9	14864.1	0.709754	0.562389	0.511749
26	11563.7	12917.3	14987.1	0.711701	0.587032	0.546936
27	11600.1	12978.1	15101.9	0.713532	0.610676	0.58016
28	11631.3	13038.6	15208.8	0.715253	0.633114	0.611016
29	11658	13099.3	15308.9	0.716875	0.654167	0.639213
30	11681	13160.8	15403.1	0.718407	0.673693	0.664568
31	11701	13223.5	15492.5	0.71986	0.691587	0.686987
32	11718.8	13287.9	15578.1	0.721242	0.707776	0.706448
33	11735.3	13354.6	15661	0.722564	0.722214	0.722978
34	11751.1	13424.1	15742.4	0.723835	0.734875	0.736627
35	11767.2	13496.8	15823.4	0.725059	0.745763	0.747504
36	11785	13572.8	15905.8	0.726218	0.754967	0.75595
37	11806.2	13651.9	15991.4	0.727282	0.762596	0.762344
38	11832.4	13734	16082.2	0.728224	0.768743	0.767019
39	11865.2	13819	16180	0.729018	0.773487	0.770268
40	11906.5	13906.7	16287	0.729636	0.776891	0.77236
41	11957.9	13997	16405.1	0.73005	0.779004	0.77354
42	12021.2	14089.8	16536.5	0.730234	0.779857	0.774045
43	12097.9	14184.8	16683	0.730158	0.779493	0.774085
44	12186.9	14280.9	16843.5	0.729788	0.778108	0.77375
45	12285.8	14376.7	17015.3	0.729088	0.775959	0.773079
46	12392.3	14470.7	17196.1	0.728019	0.773306	0.772109
47	12504	14561.3	17383	0.726541	0.770412	0.770878
48	12618.5	14647	17573.4	0.724613	0.767553	0.769422
49	12733.1	14726.3	17764.2	0.722194	0.76501	0.76778
50	12845.1	14797.5	17952.4	0.719237	0.763074	0.76599
51	12951.9	14859.1	18134.9	0.7157	0.762006	0.76409
52	13050.4	14910.2	18309.1	0.711569	0.761778	0.762117
53	13137.8	14950.7	18472.4	0.706848	0.762206	0.760111
54	13210.9	14980	18622.4	0.701542	0.7631	0.758108
55	13266.8	14998	18756.5	0.695651	0.764272	0.75615
56	13302.5	15004.4	18872	0.68918	0.765533	0.754277
57	13314.8	14998.8	18966.5	0.682129	0.766698	0.752529
58	13301	14981.1	19037.4	0.674504	0.767585	0.750949
59	13258.7	14951.1	19082.1	0.666306	0.768015	0.749573
60	13189.4	14909.2	19099.7	0.657525	0.767851	0.748377
61	13097.3	14856.4	19090	0.648142	0.766978	0.747295
62	12986.4	14793.3	19053	0.63814	0.765277	0.746259
63	12861	14720.9	18988.8	0.6275	0.76262	0.745203
64	12725.1	14639.9	18897.6	0.616208	0.75887	0.744057
65	12582.5	14551.3	18779.7	0.60425	0.753874	0.742751
66	12437.1	14455.9	18635.7	0.591615	0.747464	0.741216
67	12292.4	14354.5	18466	0.578297	0.739456	0.739381
68	12150.3	14247.9	18272.2	0.56432	0.729768	0.737194
69	12011.3	14136.6	18056.3	0.549731	0.718401	0.734617
70	11876.2	14021.4	17820.5	0.534584	0.70536	0.731612
71	11745.5	13902.8	17567	0.518939	0.69066	0.728139
72	11619.6	13781.5	17297.9	0.502863	0.674325	0.724155
73	11499.2	13658	17015.2	0.486428	0.656402	0.719615
74	11384.7	13532.9	16721	0.46971	0.636959	0.71447
75	11276.5	13406.7	16417.2	0.452788	0.616091	0.708672
76	11174.8	13279.9	16105.6	0.435742	0.593892	0.702202
77	11079.3	13152.5	15787.6	0.418647	0.570457	0.695078
78	10989.9	13024.5	15464.7	0.401581	0.545905	0.687316
79	10906.4	12896.2	15138.3	0.38462	0.520387	0.678936
80	10828.4	12767.7	14809.5	0.367838	0.494081	0.669961
81	10755.9	12639	14479.7	0.351303	0.467191	0.660415
82	10688.7	12510.2	14149.9	0.335083	0.43994	0.650327
